# Supplementary material for: How Does Physical Activity Affect the Mental Health of Adults with Intellectual Disability? A Cross-Sectional Study Analyzing the Complex Interplay Between Variables
Source: J Funct Morphol Kinesiol. 2025 Jul 24;10(3):285. doi: 10.3390/jfmk10030285 (PMC12371989; doi:10.3390/jfmk10030285)
Supplement: Supplementary file 1 [file jfmk-10-00285-s001.zip]

Archive with 1 entries (1 files):
- jfmk-3700668-supplementary.pdf
